# Supplementary material for: Ex vivo-generated lymphoid progenitors encompass both T cell and innate lymphoid cell fates
Source: Front Immunol. 2025 Jul 23;16:1617707. doi: 10.3389/fimmu.2025.1617707 (PMC12325321; doi:10.3389/fimmu.2025.1617707)
Supplement: Supplementary Table 1 — ProTcells were analyzed by scRNAseq and gene expression was assessed in CD7+ clusters. Differentially expressed genes were listed for each cluster, as compared to the other clusters. [file Table1.xlsx]

## Sheet: Cluster0
p_val	avg_log2FC	pct.1	pct.2	p_val_adj	cluster	gene
0	1.67544	0.999	0.956	0	0	HIST1H4C
0	1.1628	0.968	0.593	0	0	HIST1H1B
0	0.919759	0.983	0.817	0	0	HIST1H1D
0	0.882267	0.966	0.726	0	0	HIST1H1C
0	0.853878	0.925	0.496	0	0	HIST1H3D
0	0.767561	0.901	0.44	0	0	HIST1H3B
0	0.740226	0.987	0.726	0	0	RRM2
0	0.666564	0.915	0.589	0	0	HIST2H2AC
0	0.648956	0.927	0.619	0	0	HIST1H1E
0	0.55027	0.771	0.346	0	0	HIST1H2AL
0	0.54018	0.997	0.937	0	0	DUT
0	0.513507	0.946	0.536	0	0	CDK1
0	0.485962	0.728	0.299	0	0	HIST1H2AH
0	0.481154	0.995	0.926	0	0	TYMS
0	0.477652	0.996	0.932	0	0	PCLAF
0	0.474428	0.721	0.285	0	0	HIST1H3G
0	0.448362	0.937	0.649	0	0	FAM111A
0	0.443393	0.951	0.691	0	0	NUSAP1
0	0.439744	0.93	0.685	0	0	MYBL2
0	0.42783	0.769	0.402	0	0	HIST1H2AG
0	0.425986	0.941	0.725	0	0	UBE2T
0	0.415154	0.967	0.769	0	0	H2AFX
0	0.412042	0.773	0.362	0	0	ESCO2
0	0.411645	0.985	0.886	0	0	PCNA
0	0.402891	0.778	0.378	0	0	SPC25
0	0.400221	0.928	0.699	0	0	TK1
0	0.395185	0.916	0.667	0	0	CENPM
0	0.392824	0.851	0.532	0	0	CDC45
0	0.381389	0.995	0.943	0	0	H1FX
0	0.375146	0.805	0.446	0	0	FBXO5
0	0.359406	0.931	0.73	0	0	ZWINT
0	0.353775	0.874	0.542	0	0	AURKB
0	0.352039	0.635	0.282	0	0	HIST1H2BF
0	0.349813	0.993	0.922	0	0	SIVA1
0	0.347832	0.884	0.707	0	0	NFKBIA
0	0.347428	0.936	0.74	0	0	FEN1
0	0.341045	0.678	0.333	0	0	HIST1H4E
0	0.335804	0.823	0.48	0	0	CDCA5
0	0.330283	1	0.985	0	0	TUBB
0	0.328309	0.945	0.77	0	0	DHFR
0	0.328009	0.947	0.78	0	0	ATAD2
0	0.327455	0.785	0.415	0	0	NDC80
0	0.325599	0.872	0.523	0	0	GTSE1
0	0.324153	0.869	0.556	0	0	KIF11
0	0.321213	0.785	0.518	0	0	HIST1H2BH
0	0.309801	0.802	0.508	0	0	CDCA4
0	0.306802	0.861	0.515	0	0	NCAPG
0	0.306209	0.761	0.458	0	0	TMEM106C
0	0.300428	0.847	0.568	0	0	ASF1B
0	0.297926	0.83	0.534	0	0	CDCA2
0	0.297731	0.769	0.407	0	0	KIFC1
0	0.295716	0.805	0.49	0	0	C21orf58
0	0.293407	0.517	0.202	0	0	HIST1H3F
0	0.286892	0.963	0.832	0	0	RRM1
0	0.285229	1	0.979	0	0	H2AFZ
0	0.28295	0.971	0.839	0	0	CLSPN
0	0.281645	0.776	0.468	0	0	RAD51AP1
0	0.274081	0.564	0.23	0	0	HIST1H2AE
0	0.271724	0.989	0.916	0	0	RANBP1
0	0.270686	0.659	0.401	0	0	TUBA4A
0	0.267131	0.717	0.402	0	0	SKA3
0	0.265105	0.909	0.743	0	0	CDK4
0	0.265013	0.822	0.521	0	0	NCAPH
0	0.262739	0.872	0.583	0	0	TACC3
0	0.259162	0.8	0.479	0	0	FOXM1
0	0.256071	0.552	0.215	0	0	E2F8
0	0.254997	0.85	0.638	0	0	SAC3D1
0	0.253508	0.972	0.819	0	0	MKI67
1.10272e-250	0.265578	0.871	0.699	2.22286e-246	0	CDKN2D
6.99808e-83	0.252493	0.708	0.597	1.41067e-78	0	JUN

## Sheet: Cluster1
p_val	avg_log2FC	pct.1	pct.2	p_val_adj	cluster	gene
0	0.863472	0.924	0.754	0	1	SNHG3
0	0.582093	0.839	0.639	0	1	CCNB1
0	0.569136	0.989	0.923	0	1	UBE2S
0	0.5578	0.924	0.759	0	1	PTTG1
0	0.546428	0.832	0.617	0	1	GABPB1-AS1
0	0.545973	0.802	0.546	0	1	CDC20
0	0.437359	0.815	0.587	0	1	CCNB2
0	0.398132	0.89	0.787	0	1	HSPH1
0	0.379958	1	0.992	0	1	HSP90AA1
0	0.375949	0.955	0.876	0	1	DANCR
0	0.365211	0.998	0.975	0	1	HMGB2
0	0.363605	0.992	0.948	0	1	DYNLL1
0	0.362162	1	0.986	0	1	HSP90AB1
0	0.358794	0.951	0.882	0	1	HNRNPH3
0	0.357044	0.9	0.757	0	1	BIRC5
0	0.3533	0.483	0.186	0	1	AL118516.1
0	0.345568	0.97	0.906	0	1	DDX21
0	0.329096	0.692	0.481	0	1	ILF3-DT
0	0.329065	1	0.973	0	1	RAN
0	0.30673	0.981	0.931	0	1	CCT5
0	0.287671	0.485	0.262	0	1	SNHG4
0	0.283519	0.999	0.973	0	1	SET
0	0.28181	1	0.984	0	1	PTP4A2
0	0.268224	0.99	0.956	0	1	EIF4G2
4.54599e-303	0.321204	0.962	0.905	9.1638e-299	1	CDV3
1.17461e-291	0.356318	0.988	0.942	2.36778e-287	1	HSP90B1
1.25372e-287	0.302507	0.927	0.848	2.52725e-283	1	NOP58
2.06681e-287	0.354828	0.92	0.797	4.16628e-283	1	BCL11B
1.97224e-282	0.291548	0.934	0.854	3.97565e-278	1	GSPT1
5.75694e-278	0.285308	0.972	0.911	1.16048e-273	1	SLIRP
1.41252e-270	0.273715	0.971	0.919	2.84736e-266	1	SYNCRIP
4.99712e-261	0.299302	0.865	0.762	1.00732e-256	1	MAT2A
1.36373e-254	0.273729	0.994	0.955	2.74901e-250	1	EIF5A
1.24863e-245	0.351237	0.982	0.93	2.51699e-241	1	TUBA1A
7.1303e-245	0.280191	0.932	0.857	1.43733e-240	1	RSL1D1
1.64392e-244	0.433458	0.743	0.598	3.31382e-240	1	NRARP
2.55505e-243	0.264041	0.969	0.912	5.15047e-239	1	ILF2
1.72825e-242	0.285207	0.899	0.819	3.4838e-238	1	AHSA1
1.75043e-240	0.275423	0.745	0.578	3.52851e-236	1	CDKN3
5.0737e-230	0.268428	0.976	0.918	1.02276e-225	1	ANP32E
6.14524e-228	0.253564	0.961	0.904	1.23876e-223	1	TCP1
4.28822e-226	0.253588	0.921	0.846	8.6442e-222	1	NDUFC1
4.84665e-225	0.273437	0.895	0.816	9.76988e-221	1	DKC1
3.74235e-222	0.267531	0.995	0.96	7.54383e-218	1	HSPD1
7.77101e-205	0.329605	0.765	0.607	1.56648e-200	1	HMMR
1.46654e-204	0.259419	0.821	0.696	2.95626e-200	1	WDR43
1.10406e-199	0.283276	0.998	0.978	2.22556e-195	1	NCL
2.40087e-198	0.265882	0.811	0.696	4.83967e-194	1	LYAR
4.32229e-197	0.278436	0.84	0.712	8.71288e-193	1	ODC1
4.46303e-195	0.26757	0.878	0.779	8.99658e-191	1	GIHCG
2.95028e-194	0.278884	0.974	0.916	5.94718e-190	1	DNAJA1
3.4334e-189	0.256064	0.983	0.938	6.92104e-185	1	SFPQ
3.79808e-187	0.296008	0.983	0.931	7.65617e-183	1	HSPE1
1.77685e-161	0.3101	0.934	0.853	3.58178e-157	1	HSPA5
7.88509e-155	0.265444	0.988	0.955	1.58948e-150	1	CALR
2.0676e-152	0.262137	0.972	0.917	4.16787e-148	1	TFRC
1.15643e-137	0.279244	0.955	0.859	2.33114e-133	1	CENPF
2.34448e-104	0.278662	0.816	0.728	4.72601e-100	1	GPR183
1.10318e-78	0.307268	0.771	0.667	2.22379e-74	1	IGLL1
1.06691e-76	0.251327	0.697	0.591	2.15067e-72	1	CD1E

## Sheet: Cluster2
p_val	avg_log2FC	pct.1	pct.2	p_val_adj	cluster	gene
0	0.398179	1	0.997	0	2	IL32
1.11018e-277	0.265074	1	0.998	2.2379e-273	2	TMSB10
4.90033e-273	0.332111	0.991	0.951	9.87808e-269	2	TRDC
5.00683e-257	0.307163	0.999	0.988	1.00928e-252	2	LGALS1
1.21402e-244	0.276737	0.999	0.972	2.44722e-240	2	CD7
6.5129e-229	0.287819	0.993	0.955	1.31287e-224	2	S100A11
1.9364e-223	0.395013	0.935	0.861	3.9034e-219	2	NOSIP
4.438e-222	0.376845	0.953	0.881	8.94612e-218	2	S100A6
5.61965e-189	0.299545	0.98	0.937	1.13281e-184	2	IQGAP2
5.44531e-168	0.294895	0.983	0.926	1.09767e-163	2	PRMT7
1.82155e-167	0.300961	0.923	0.833	3.67187e-163	2	DUSP6
1.96174e-135	0.391012	0.922	0.843	3.95448e-131	2	S100A4
2.72104e-104	0.257042	1	0.994	5.48506e-100	2	LTB
1.24047e-70	0.255899	0.927	0.856	2.50054e-66	2	MAL

## Sheet: Cluster3
p_val	avg_log2FC	pct.1	pct.2	p_val_adj	cluster	gene
0	0.70253	0.989	0.918	0	3	TFRC
0	0.476086	0.909	0.767	0	3	PAG1
0	0.442023	0.979	0.92	0	3	MSI2
0	0.38874	0.986	0.95	0	3	CDK6
1.96058e-307	0.463381	0.977	0.903	3.95214e-303	3	CD82
4.62324e-303	0.437813	0.776	0.54	9.31953e-299	3	GNAL
2.29576e-298	0.435767	0.779	0.567	4.62779e-294	3	LINC00342
1.70032e-276	0.627926	0.497	0.267	3.42751e-272	3	TTN
4.85568e-265	0.436352	0.95	0.873	9.78807e-261	3	RRBP1
7.86946e-257	0.523163	0.944	0.857	1.58632e-252	3	CD74
1.0421e-246	0.416423	0.712	0.503	2.10066e-242	3	SCN9A
2.21776e-244	0.345755	0.794	0.615	4.47057e-240	3	MYB
1.00154e-242	0.427301	0.897	0.763	2.01891e-238	3	ITGA4
3.30804e-239	0.43568	0.971	0.899	6.66834e-235	3	MACF1
2.21688e-228	0.51013	1	0.998	4.46879e-224	3	MALAT1
7.3501e-221	0.403502	0.85	0.693	1.48163e-216	3	NOTCH1
1.4738e-209	0.405035	0.989	0.96	2.97088e-205	3	HLA-B
1.18145e-208	0.382022	0.834	0.684	2.38157e-204	3	LEF1
1.09801e-207	0.357801	0.912	0.81	2.21337e-203	3	ELOVL5
1.3816e-206	0.375304	0.46	0.253	2.78503e-202	3	KREMEN2
5.34171e-205	0.378473	0.804	0.66	1.07678e-200	3	GDF11
5.47574e-198	0.274879	0.373	0.184	1.1038e-193	3	PDGFA
1.67895e-196	0.317704	0.756	0.595	3.38443e-192	3	CEP70
5.30763e-194	0.388707	1	0.994	1.06991e-189	3	LTB
9.35073e-191	0.291791	0.975	0.932	1.88492e-186	3	ARGLU1
8.78765e-189	0.319762	0.895	0.774	1.77141e-184	3	ETS2
2.78417e-186	0.379072	0.899	0.787	5.61233e-182	3	TMEM131L
1.47068e-185	0.376549	0.852	0.685	2.9646e-181	3	CXCR4
1.23049e-180	0.269658	0.468	0.274	2.48042e-176	3	CHRNA6
9.1397e-180	0.496776	0.788	0.639	1.84238e-175	3	AC244502.1
5.49002e-177	0.335205	0.96	0.886	1.10668e-172	3	ZBTB16
1.84177e-173	0.361347	0.998	0.972	3.71265e-169	3	HLA-A
1.88013e-169	0.40244	0.963	0.896	3.78997e-165	3	SLC1A4
7.73956e-166	0.285693	0.376	0.204	1.56014e-161	3	CSF2RB
9.04989e-164	0.259976	0.555	0.365	1.82428e-159	3	PECAM1
1.00844e-153	0.254329	0.548	0.363	2.03281e-149	3	SLC35F3
2.46252e-153	0.253897	0.361	0.198	4.96395e-149	3	CCDC141
2.94481e-149	0.608229	0.802	0.669	5.93614e-145	3	IGLL1
2.88146e-148	0.27839	0.988	0.942	5.80845e-144	3	NUCB2
7.66737e-147	0.266432	0.913	0.829	1.54559e-142	3	CDCA7
5.27898e-144	0.266918	0.545	0.371	1.06414e-139	3	DST
6.78282e-144	0.486764	0.581	0.421	1.36728e-139	3	HLA-DRA
6.93433e-144	0.312357	0.944	0.875	1.39782e-139	3	RAB11FIP1
2.12495e-143	0.393627	0.986	0.944	4.28346e-139	3	SPN
7.97424e-141	0.287109	0.912	0.852	1.60745e-136	3	SFXN1
4.14619e-139	0.282141	0.601	0.421	8.35788e-135	3	SELL
2.67544e-138	0.315259	0.948	0.864	5.39315e-134	3	MZB1
2.44648e-137	0.25409	0.869	0.786	4.93161e-133	3	GNA15
1.74654e-134	0.317991	0.86	0.797	3.52068e-130	3	TFDP2
3.53083e-133	0.255906	0.631	0.473	7.11744e-129	3	NFE2L3
4.9918e-133	0.315551	0.903	0.808	1.00625e-128	3	BCL11B
5.0113e-131	0.351096	0.461	0.302	1.01018e-126	3	ZFHX3
1.2286e-129	0.269629	0.588	0.424	2.47661e-125	3	AEBP1
1.9718e-124	0.278147	0.983	0.938	3.97476e-120	3	ARL4C
2.66112e-124	0.302295	0.942	0.872	5.36429e-120	3	NKTR
5.26086e-124	0.402556	0.548	0.394	1.06048e-119	3	HLA-DRB1
1.08755e-123	0.263221	0.833	0.725	2.19228e-119	3	DOCK5
3.27966e-122	0.310238	0.586	0.432	6.61114e-118	3	HLA-DPA1
4.8721e-119	0.329461	0.876	0.805	9.82118e-115	3	KDM5B
5.02372e-117	0.270698	0.886	0.805	1.01268e-112	3	ARID1B
3.14324e-116	0.25963	0.687	0.545	6.33615e-112	3	ABCC1
1.15957e-115	0.264173	0.876	0.801	2.33746e-111	3	EMB
1.77776e-115	0.484045	0.944	0.857	3.58362e-111	3	MAL
3.15666e-113	0.337593	0.957	0.897	6.3632e-109	3	SLC38A1
1.36673e-110	0.381154	0.912	0.847	2.75506e-106	3	SPTBN1
3.11218e-108	0.26236	0.672	0.534	6.27353e-104	3	TSC22D1
5.9058e-104	0.289152	0.776	0.67	1.19049e-99	3	XBP1
8.96917e-103	0.285913	0.575	0.426	1.808e-98	3	SNHG14
2.03303e-102	0.310286	0.929	0.863	4.09818e-98	3	LBR
3.99711e-101	0.250875	0.556	0.415	8.05737e-97	3	SLC5A3
1.12001e-99	0.25299	0.693	0.568	2.25773e-95	3	PCNX4
2.87762e-99	0.284535	0.856	0.773	5.80071e-95	3	MED13L
2.83512e-98	0.289301	0.81	0.701	5.71504e-94	3	MARCKS
3.81834e-97	0.26347	0.73	0.605	7.69701e-93	3	BCL2
2.07317e-94	0.328518	0.938	0.876	4.17911e-90	3	PSAP
2.15228e-91	0.308575	0.835	0.725	4.33856e-87	3	IGKC
6.60427e-90	0.28126	0.436	0.301	1.33129e-85	3	COL6A2
2.17064e-89	0.474363	0.677	0.564	4.37557e-85	3	LTA
6.43582e-88	0.306434	0.717	0.615	1.29733e-83	3	FTX
3.18768e-86	0.25364	0.97	0.936	6.42572e-82	3	DDX17
6.68999e-85	0.276558	0.986	0.947	1.34857e-80	3	CD99
2.08789e-84	0.314499	0.57	0.435	4.20876e-80	3	OSM
2.33693e-84	0.256121	0.975	0.928	4.71077e-80	3	FLNA
3.5489e-84	0.290752	0.796	0.725	7.15387e-80	3	WSB1
2.40768e-81	0.269561	0.879	0.822	4.8534e-77	3	PIM1
7.52786e-81	0.260683	0.943	0.887	1.51747e-76	3	HELLS
2.30141e-80	0.269165	0.965	0.918	4.63919e-76	3	CANX
4.8809e-73	0.252337	0.76	0.662	9.83891e-69	3	STT3B
3.00985e-66	0.358544	0.98	0.949	6.06726e-62	3	NEAT1
4.96152e-65	0.254405	0.601	0.496	1.00014e-60	3	AHNAK
6.69425e-62	0.304996	0.768	0.685	1.34943e-57	3	DPP4
9.9369e-52	0.496724	0.728	0.686	2.00308e-47	3	ASPM
1.60113e-51	0.274348	0.424	0.326	3.22755e-47	3	SLC7A5
2.04556e-51	0.479615	0.598	0.512	4.12345e-47	3	SYNE2
3.04691e-49	0.462619	0.687	0.599	6.14197e-45	3	CD1E
3.72718e-47	0.502913	0.866	0.854	7.51326e-43	3	ARL6IP1
4.42844e-47	0.261769	0.883	0.822	8.92686e-43	3	VMP1
1.13683e-29	0.273759	0.86	0.851	2.29163e-25	3	KPNA2
2.02295e-11	0.325844	0.873	0.879	4.07787e-07	3	CENPF
3.80927e-09	0.353826	0.802	0.826	7.67872e-05	3	TOP2A
2.35763e-08	0.2611	0.709	0.682	0.000475252	3	ITGA1
1.07695e-07	0.259135	0.859	0.835	0.00217092	3	IL7R
9.04056e-06	0.366702	0.632	0.675	0.18224	3	UBE2C

## Sheet: Cluster4
p_val	avg_log2FC	pct.1	pct.2	p_val_adj	cluster	gene
0	2.38712	0.953	0.719	0	4	GZMA
0	1.47762	0.471	0.157	0	4	CCL5
0	1.28606	0.968	0.911	0	4	COTL1
0	1.14268	0.421	0.08	0	4	NPTX1
0	1.04415	0.841	0.415	0	4	KLRB1
0	1.02403	0.825	0.461	0	4	ACP5
0	0.990246	0.827	0.494	0	4	IFNGR1
0	0.987558	0.302	0.042	0	4	JCHAIN
0	0.932344	0.427	0.139	0	4	CYP1B1
0	0.898545	0.926	0.638	0	4	SAMHD1
0	0.844378	0.969	0.781	0	4	ITGB7
0	0.740685	0.928	0.772	0	4	CD48
0	0.734072	0.844	0.515	0	4	INPP4A
0	0.646424	0.446	0.147	0	4	LINC00892
0	0.645319	0.906	0.744	0	4	OSTF1
0	0.643758	0.586	0.208	0	4	LACC1
0	0.628932	0.703	0.33	0	4	ATP10A
0	0.549295	0.538	0.212	0	4	MACC1
0	0.532878	0.649	0.29	0	4	GPR15
0	0.501316	0.386	0.082	0	4	ITGAX
0	0.474498	0.423	0.074	0	4	ITGB5
0	0.470723	0.586	0.231	0	4	GFOD1
0	0.408442	0.443	0.136	0	4	STX3
0	0.395835	0.365	0.048	0	4	CCR6
0	0.384946	0.397	0.081	0	4	GPR34
0	0.363664	0.328	0.067	0	4	GPAT3
0	0.355235	0.121	0.004	0	4	ASCL1
0	0.343379	0.217	0.025	0	4	KRT81
0	0.341378	0.228	0.018	0	4	LINC01871
0	0.307308	0.23	0.014	0	4	CDH17
0	0.277517	0.266	0.03	0	4	SLAMF7
0	0.270329	0.25	0.042	0	4	LY86
0	0.254305	0.183	0.017	0	4	KRT86
9.03413e-296	0.368565	0.433	0.152	1.8211e-291	4	KIT
9.9447e-291	0.513751	0.61	0.291	2.00465e-286	4	FGR
2.27009e-288	0.347889	0.365	0.113	4.57605e-284	4	PIM2
2.32242e-287	0.689086	0.987	0.945	4.68153e-283	4	IFITM2
2.7213e-286	0.40178	0.565	0.248	5.48559e-282	4	PREX1
8.08475e-285	0.433629	0.639	0.325	1.62972e-280	4	CD244
7.93867e-282	0.649998	0.806	0.543	1.60028e-277	4	RIPOR2
3.58855e-279	0.621187	0.956	0.833	7.23381e-275	4	JAK1
8.62372e-270	0.725813	0.85	0.605	1.73837e-265	4	FCER1G
2.38919e-263	0.662878	0.91	0.751	4.81613e-259	4	TESC
2.68609e-263	0.408339	0.133	0.017	5.41462e-259	4	GZMB
6.35955e-257	0.29312	0.413	0.153	1.28196e-252	4	FBXO6
2.12585e-253	0.387369	0.651	0.354	4.28528e-249	4	VOPP1
5.75681e-250	0.270697	0.356	0.118	1.16046e-245	4	MYO1E
7.77934e-250	0.955391	0.684	0.41	1.56816e-245	4	PRF1
5.09942e-247	0.293201	0.254	0.065	1.02794e-242	4	GSN
5.75818e-247	0.728989	0.197	0.041	1.16073e-242	4	MMP9
4.94357e-246	0.618284	0.69	0.406	9.96526e-242	4	CLEC2D
6.56617e-234	0.562802	0.931	0.801	1.32361e-229	4	FURIN
6.91869e-234	0.263003	0.329	0.103	1.39467e-229	4	CAMK1
1.61333e-224	0.653353	0.765	0.495	3.25216e-220	4	MAF
1.29725e-218	0.587724	0.98	0.945	2.615e-214	4	CKLF
2.49644e-215	0.421071	0.991	0.95	5.03233e-211	4	ACTR2
1.36727e-213	0.402472	0.986	0.951	2.75614e-209	4	ARPC5
1.01024e-207	0.371021	0.998	0.977	2.03645e-203	4	LCP1
2.95535e-205	0.250647	0.379	0.15	5.95739e-201	4	STAP1
1.0728e-203	0.385854	0.477	0.225	2.16255e-199	4	MYBL1
1.77784e-199	0.472581	0.762	0.53	3.58377e-195	4	HIC1
2.88872e-197	0.377662	0.699	0.441	5.82308e-193	4	PTK2B
2.30873e-195	0.58463	0.804	0.632	4.65394e-191	4	AHR
9.48545e-194	0.54494	0.661	0.414	1.91208e-189	4	ASB2
5.78687e-192	0.337995	0.525	0.262	1.16652e-187	4	PGGHG
1.55961e-189	0.419241	0.244	0.073	3.14386e-185	4	IL22RA2
3.70583e-189	0.30747	0.447	0.205	7.47022e-185	4	IPCEF1
1.40696e-186	0.469593	0.789	0.578	2.83616e-182	4	GLIPR1
2.43833e-186	0.374052	0.647	0.394	4.91518e-182	4	CTSZ
2.50472e-185	0.488883	0.954	0.864	5.04901e-181	4	RCBTB2
3.36046e-180	0.487869	0.549	0.315	6.77401e-176	4	RNF19B
4.30654e-179	0.396849	0.564	0.316	8.68112e-175	4	EVA1B
2.78195e-178	0.26557	0.413	0.177	5.60785e-174	4	PTPRJ
3.52216e-178	0.426944	0.142	0.029	7.09998e-174	4	JAML
5.69741e-176	0.48225	0.868	0.699	1.14848e-171	4	LNPEP
4.60939e-174	0.323086	0.444	0.215	9.29161e-170	4	NMRK1
2.32993e-170	0.371105	0.64	0.398	4.69667e-166	4	CLECL1
7.44267e-170	0.379143	0.59	0.345	1.50029e-165	4	PPP1R16B
2.90193e-168	0.357279	0.793	0.583	5.8497e-164	4	FES
3.00645e-168	0.575577	0.976	0.919	6.06041e-164	4	NKG7
2.74754e-166	0.348877	0.662	0.414	5.53849e-162	4	PPM1L
8.8781e-166	0.400495	0.733	0.516	1.78965e-161	4	DOCK10
3.00782e-164	0.399998	0.802	0.61	6.06315e-160	4	PTPN6
4.55883e-163	0.452606	0.976	0.907	9.1897e-159	4	MYH9
5.43266e-163	0.433881	0.874	0.727	1.09512e-158	4	INPP5D
1.53423e-162	0.443041	0.954	0.898	3.0927e-158	4	GLO1
4.02701e-160	0.417879	0.886	0.762	8.11764e-156	4	LIMS1
1.0039e-158	0.353035	0.638	0.389	2.02366e-154	4	ATP8B4
3.74407e-155	0.400759	0.802	0.602	7.5473e-151	4	CCDC69
4.95304e-155	0.332647	0.991	0.958	9.98434e-151	4	ACTR3
1.7929e-154	0.286769	0.52	0.279	3.61413e-150	4	SLCO3A1
4.78674e-153	0.304695	0.548	0.318	9.64911e-149	4	HOMER2
7.20209e-152	0.394618	0.846	0.692	1.4518e-147	4	PIK3CD
7.86243e-150	0.271912	0.424	0.208	1.58491e-145	4	STOM
2.85181e-149	0.368339	0.687	0.479	5.74867e-145	4	EHD1
9.30521e-149	0.422916	0.692	0.49	1.87575e-144	4	RHOBTB3
5.76109e-148	0.358748	0.599	0.362	1.16132e-143	4	APOBR
6.36803e-148	0.355533	0.919	0.805	1.28367e-143	4	PIP4K2A
1.91558e-147	0.312947	0.525	0.303	3.86143e-143	4	RABGAP1L
9.09995e-147	0.385914	0.973	0.919	1.83437e-142	4	TLN1
3.67126e-146	0.410637	0.849	0.697	7.40053e-142	4	SMARCA2
7.17573e-146	0.59042	0.958	0.906	1.44648e-141	4	PLAC8
3.67969e-144	0.359043	0.447	0.233	7.41752e-140	4	PTMS
1.34781e-143	0.299461	0.999	0.972	2.71691e-139	4	CYBA
1.75299e-143	0.465279	0.846	0.706	3.53369e-139	4	SOS1
5.20857e-143	0.380907	0.988	0.962	1.04994e-138	4	PKM
8.13257e-142	0.256687	0.266	0.098	1.63936e-137	4	CRTAM
3.63252e-140	0.362029	0.792	0.61	7.32244e-136	4	ARHGAP9
5.42718e-139	0.420662	0.811	0.661	1.09401e-134	4	STK17A
5.6274e-139	0.436285	0.871	0.782	1.13437e-134	4	ITM2C
7.37036e-139	0.318818	0.572	0.348	1.48572e-134	4	VSIR
6.47468e-138	0.401129	0.483	0.273	1.30517e-133	4	SPRY1
2.01989e-137	0.416844	0.758	0.589	4.0717e-133	4	PDE7A
1.32503e-134	0.266022	0.509	0.288	2.671e-130	4	ADAM8
1.43591e-134	0.316405	0.986	0.966	2.8945e-130	4	ARPC1B
1.01471e-128	0.289242	0.529	0.313	2.04546e-124	4	PLCL2
5.91228e-128	0.337347	0.789	0.613	1.1918e-123	4	AKNA
2.67691e-126	0.342258	0.828	0.686	5.39612e-122	4	HECTD1
3.45648e-126	0.29932	0.711	0.524	6.96758e-122	4	MCUB
1.68161e-125	0.258941	0.413	0.216	3.38978e-121	4	AC092821.3
1.64808e-124	0.313676	0.627	0.42	3.32221e-120	4	ELOVL6
3.74692e-124	0.526474	0.782	0.624	7.55304e-120	4	ID2
4.8074e-124	0.311391	0.593	0.386	9.69077e-120	4	TYMP
1.81387e-123	0.275615	0.615	0.416	3.65641e-119	4	PACS1
1.00381e-122	0.308744	0.991	0.966	2.02347e-118	4	OAZ1
3.56166e-121	0.593352	0.956	0.884	7.17959e-117	4	RNF213
4.2868e-120	0.398997	0.879	0.772	8.64132e-116	4	HDLBP
4.34274e-120	0.366897	0.925	0.858	8.7541e-116	4	ADD3
3.67996e-118	0.304763	0.913	0.798	7.41807e-114	4	ACTN4
1.06266e-117	0.317181	0.806	0.658	2.14211e-113	4	GSR
1.7846e-117	0.496176	0.819	0.671	3.5974e-113	4	ENTPD1
1.08694e-116	0.384187	0.953	0.918	2.19106e-112	4	CD81
2.64236e-116	0.308306	0.882	0.756	5.32646e-112	4	CDC42SE1
1.20972e-114	0.399143	0.85	0.719	2.43856e-110	4	GNPTAB
1.87808e-114	0.365163	0.994	0.966	3.78584e-110	4	PTPRC
2.17408e-114	0.333126	0.846	0.706	4.38252e-110	4	UBASH3B
3.90698e-114	0.470369	0.942	0.902	7.87568e-110	4	CCND2
1.21027e-112	0.418634	0.906	0.791	2.43966e-108	4	IRF1
1.5206e-109	0.357694	0.736	0.573	3.06523e-105	4	SLA
4.1617e-109	0.354936	0.913	0.838	8.38915e-105	4	CYTOR
9.84182e-109	0.386946	0.998	0.989	1.98391e-104	4	LGALS1
1.83703e-108	0.357235	0.835	0.708	3.70308e-104	4	STK10
1.45484e-107	0.270701	0.666	0.476	2.93267e-103	4	MAN1A1
1.80478e-107	0.308635	0.132	0.037	3.63807e-103	4	IL17RB
8.15146e-107	0.250438	0.216	0.083	1.64317e-102	4	IRX3
5.9415e-106	0.319032	0.602	0.42	1.19769e-101	4	PRAM1
3.91322e-105	0.258902	0.472	0.281	7.88826e-101	4	IL2RB
2.10307e-103	0.529757	0.635	0.464	4.23936e-99	4	TIAM1
3.02109e-103	0.39647	0.891	0.8	6.08992e-99	4	AAK1
3.60326e-103	0.598215	0.808	0.659	7.26346e-99	4	CD52
1.00555e-102	0.315583	0.407	0.228	2.02698e-98	4	IRF4
4.91566e-102	0.386587	0.506	0.328	9.90898e-98	4	POU2F2
5.63974e-102	0.302717	0.811	0.662	1.13686e-97	4	MYO1F
7.62561e-102	0.256064	0.965	0.922	1.53717e-97	4	MTPN
1.04803e-101	0.363283	0.981	0.927	2.11262e-97	4	CD3E
5.8233e-101	0.314998	0.888	0.776	1.17386e-96	4	ABI3
6.69221e-101	0.333303	0.942	0.896	1.34902e-96	4	SRGN
7.17421e-100	0.438964	0.729	0.566	1.44618e-95	4	NFKBIZ
3.38737e-99	0.3033	0.703	0.553	6.82827e-95	4	SLA2
1.01569e-98	0.329963	0.646	0.46	2.04743e-94	4	RPS6KA5
4.40373e-98	0.279469	0.328	0.169	8.87703e-94	4	IRF8
1.03048e-97	0.279368	0.711	0.548	2.07723e-93	4	PTPN22
4.19464e-97	0.264846	0.617	0.437	8.45556e-93	4	LYN
1.48858e-96	0.372676	0.642	0.476	3.00067e-92	4	IFITM3
4.38128e-96	0.595627	0.773	0.702	8.83179e-92	4	PDLIM1
4.88105e-94	0.398906	0.84	0.73	9.83921e-90	4	MAP3K8
5.84486e-94	0.276509	0.705	0.547	1.17821e-89	4	SWAP70
3.75376e-92	0.376668	0.5	0.33	7.56684e-88	4	ARAP2
5.14642e-92	0.282576	1	1	1.03742e-87	4	TMSB4X
2.10591e-91	0.30497	0.843	0.746	4.2451e-87	4	RAB27A
4.05069e-91	0.37707	0.665	0.498	8.16537e-87	4	TGFBR1
4.58384e-91	0.386507	0.936	0.866	9.2401e-87	4	MT-ND6
5.20861e-91	0.277196	0.932	0.885	1.04995e-86	4	RHOG
4.85559e-89	0.352375	0.844	0.749	9.78789e-85	4	HMOX2
5.10851e-89	0.274573	0.573	0.403	1.02977e-84	4	DYRK2
2.85043e-88	0.273913	0.822	0.705	5.7459e-84	4	ILK
3.54104e-88	0.29774	0.988	0.953	7.13802e-84	4	MBNL1
8.45297e-88	0.283557	0.701	0.545	1.70395e-83	4	PSD4
1.22158e-87	0.375105	0.983	0.952	2.46246e-83	4	STK17B
4.04745e-87	0.26959	0.722	0.562	8.15884e-83	4	SLC16A3
3.06892e-85	0.274403	0.923	0.845	6.18632e-81	4	CNN2
1.4066e-84	0.273719	0.728	0.584	2.83542e-80	4	STAT4
1.42041e-84	0.347469	0.545	0.379	2.86326e-80	4	PLD3
5.0628e-84	0.282427	0.766	0.652	1.02056e-79	4	SNAP29
3.84594e-83	0.282264	0.902	0.814	7.75265e-79	4	WIPF1
1.50109e-82	0.431595	0.793	0.678	3.0259e-78	4	CD55
3.97001e-82	0.268508	0.95	0.882	8.00274e-78	4	PTBP3
1.17302e-81	0.319181	0.788	0.67	2.36458e-77	4	CLEC2B
2.37536e-81	0.30481	0.815	0.733	4.78826e-77	4	CD59
3.54291e-80	0.258903	0.573	0.402	7.1418e-76	4	ARID5A
2.98426e-79	0.275378	0.842	0.743	6.01567e-75	4	VASP
5.04297e-79	0.264853	0.782	0.672	1.01656e-74	4	CALCOCO2
2.30298e-77	0.300953	0.94	0.887	4.64234e-73	4	PTEN
2.34999e-77	0.283391	0.685	0.527	4.7371e-73	4	BTG2
4.73741e-76	0.336265	0.851	0.784	9.54968e-72	4	CD96
7.90276e-75	0.253152	0.854	0.758	1.59304e-70	4	RAP1A
6.27553e-74	0.278178	0.643	0.501	1.26502e-69	4	NCOA3
4.81278e-73	0.280632	0.474	0.312	9.7016e-69	4	AL139246.5
4.06945e-72	0.291353	0.676	0.543	8.20319e-68	4	WARS
1.12795e-71	0.2682	0.969	0.922	2.27373e-67	4	TAPBP
1.16639e-71	0.260876	0.501	0.348	2.35122e-67	4	F2R
1.17283e-71	0.329576	0.857	0.787	2.3642e-67	4	LZTFL1
2.32799e-71	0.270481	0.934	0.876	4.69275e-67	4	PLEKHO1
7.80394e-71	0.286873	0.868	0.776	1.57312e-66	4	LAPTM5
1.81769e-69	0.340073	0.95	0.914	3.66409e-65	4	C9orf78
6.58516e-69	0.269168	0.647	0.511	1.32744e-64	4	HERC1
7.66049e-69	0.306991	0.903	0.831	1.5442e-64	4	BHLHE40
6.63801e-68	0.313926	0.882	0.8	1.33809e-63	4	HLA-E
3.8117e-67	0.434919	0.923	0.859	7.68363e-63	4	UBALD2
1.4168e-66	0.278643	0.617	0.465	2.85598e-62	4	YPEL3
1.79395e-65	0.269659	0.372	0.228	3.61625e-61	4	IL3RA
1.03278e-64	0.392647	0.922	0.857	2.08189e-60	4	MKI67
1.56831e-64	0.255903	0.82	0.738	3.1614e-60	4	LCP2
2.0265e-64	0.417807	0.723	0.613	4.08502e-60	4	FAM107B
3.88773e-64	0.253694	0.839	0.738	7.83688e-60	4	AKAP13
2.4027e-63	0.268547	0.907	0.829	4.84336e-59	4	CFLAR
1.4829e-62	0.267334	0.632	0.496	2.98922e-58	4	EML4
1.92154e-62	0.288175	0.736	0.628	3.87344e-58	4	RUFY3
3.76373e-62	0.274703	0.912	0.837	7.58694e-58	4	FOXN3
1.00129e-60	0.269858	0.838	0.762	2.01839e-56	4	HTATSF1
5.35523e-59	0.379095	0.483	0.355	1.07951e-54	4	STAG3
3.32952e-58	0.329565	0.959	0.921	6.71164e-54	4	PLEK
9.22013e-58	0.273187	0.566	0.429	1.85859e-53	4	ERAP2
6.65382e-56	0.309648	0.936	0.843	1.34128e-51	4	CRIP1
5.07414e-54	0.484184	0.725	0.672	1.02284e-49	4	LSP1
2.21292e-52	0.284829	0.359	0.237	4.4608e-48	4	MATK
6.6453e-51	0.282707	0.995	0.97	1.33956e-46	4	MT-ND5
6.10698e-48	0.285724	0.653	0.545	1.23105e-43	4	DUSP4
6.32924e-43	0.288505	0.98	0.951	1.27585e-38	4	CTSC
5.22579e-38	0.313622	0.799	0.709	1.05341e-33	4	ISG15
2.79942e-31	0.263436	0.986	0.95	5.64307e-27	4	NEAT1
5.74157e-31	0.28707	0.268	0.184	1.15739e-26	4	CLEC4A
5.26824e-28	0.333521	0.428	0.337	1.06197e-23	4	ZFP36
9.41384e-25	0.336709	0.684	0.655	1.89764e-20	4	CALHM6
1.59849e-24	0.262787	0.869	0.838	3.22224e-20	4	MT2A
3.42503e-24	0.271985	0.769	0.714	6.90417e-20	4	STAT1
1.03601e-08	0.303058	0.539	0.5	0.000208839	4	RGS1
1.27615e-07	0.25977	0.268	0.227	0.00257246	4	NR4A2

## Sheet: Cluster5
p_val	avg_log2FC	pct.1	pct.2	p_val_adj	cluster	gene
1.05257e-146	0.254814	0.472	0.861	2.12178e-142	5	STK4
2.48157e-128	0.278265	0.436	0.771	5.00235e-124	5	PRKAR1A
8.57256e-127	0.255797	0.382	0.688	1.72806e-122	5	GSR
9.30712e-127	0.278839	0.502	0.891	1.87613e-122	5	CYFIP2
7.84017e-126	0.25866	0.503	0.902	1.58042e-121	5	PRPF38B
3.40023e-125	0.310122	0.437	0.764	6.85418e-121	5	TRIP12
4.30982e-123	0.265944	0.41	0.722	8.68773e-119	5	ARHGAP45
2.60668e-122	0.255767	0.389	0.7	5.25454e-118	5	TRIM56
2.95062e-122	0.258969	0.408	0.728	5.94786e-118	5	SMARCA2
2.01192e-121	0.272082	0.497	0.865	4.05563e-117	5	FOXN3
1.55052e-120	0.393567	0.502	0.87	3.12555e-116	5	CCNL1
1.09593e-119	0.254296	0.415	0.727	2.20917e-115	5	CNOT1
1.66637e-119	0.336494	0.422	0.746	3.35908e-115	5	GLUL
3.02412e-119	0.297967	0.475	0.843	6.09603e-115	5	WIPF1
3.64308e-119	0.304263	0.434	0.756	7.34373e-115	5	NCKAP1L
8.97677e-119	0.283982	0.472	0.848	1.80954e-114	5	PDS5A
6.48998e-118	0.267423	0.422	0.739	1.30825e-113	5	CAND1
6.53659e-117	0.281214	0.406	0.715	1.31765e-112	5	NPEPPS
8.082e-116	0.285703	0.473	0.831	1.62917e-111	5	RIF1
8.63171e-116	0.255852	0.433	0.76	1.73998e-111	5	GPBP1
6.60236e-115	0.25884	0.484	0.852	1.3309e-110	5	KMT2A
7.54802e-115	0.257925	0.503	0.904	1.52153e-110	5	FAM120A
9.70882e-115	0.285674	0.399	0.697	1.9571e-110	5	ACAP2
4.83394e-114	0.254649	0.493	0.881	9.74426e-110	5	CAPRIN1
1.20511e-113	0.255488	0.416	0.723	2.42927e-109	5	TIA1
8.1821e-113	0.326467	0.478	0.815	1.64935e-108	5	SLC38A2
1.02557e-112	0.25466	0.441	0.788	2.06735e-108	5	LRPPRC
1.34122e-112	0.31916	0.453	0.784	2.70363e-108	5	ANKRD12
2.04116e-112	0.250975	0.368	0.646	4.11457e-108	5	TUG1
2.38087e-112	0.379552	0.476	0.828	4.79936e-108	5	AAK1
4.2898e-112	0.253479	0.405	0.71	8.64739e-108	5	GCC2
7.85858e-112	0.274091	0.444	0.778	1.58413e-107	5	NEMF
1.68083e-111	0.274385	0.385	0.674	3.38822e-107	5	TTC14
2.29665e-111	0.26568	0.42	0.729	4.62958e-107	5	RNMT
2.7294e-111	0.255853	0.39	0.69	5.50192e-107	5	GOLGB1
3.15894e-111	0.277778	0.412	0.715	6.3678e-107	5	OGA
3.45454e-111	0.31967	0.468	0.825	6.96366e-107	5	TOP2B
1.20456e-110	0.254657	0.43	0.755	2.42816e-106	5	IPO5
1.72e-110	0.318668	0.463	0.794	3.46719e-106	5	NFATC2IP
7.75614e-110	0.290385	0.464	0.812	1.56348e-105	5	NIPBL
2.77051e-109	0.270599	0.475	0.841	5.58479e-105	5	BRD2
2.78574e-109	0.32338	0.421	0.719	5.6155e-105	5	LASP1
3.51847e-109	0.261143	0.339	0.597	7.09252e-105	5	ATP6V0A2
6.35889e-109	0.314723	0.431	0.746	1.28182e-104	5	BIRC6
7.2327e-109	0.28963	0.477	0.827	1.45797e-104	5	PARP14
1.21283e-108	0.271409	0.381	0.669	2.44482e-104	5	PTPN11
3.73379e-108	0.266407	0.439	0.777	7.52657e-104	5	IPO7
4.85547e-108	0.25426	0.515	0.912	9.78766e-104	5	PTBP3
5.84325e-108	0.272063	0.42	0.728	1.17788e-103	5	THUMPD3-AS1
9.24007e-108	0.337154	0.476	0.814	1.86261e-103	5	PCM1
1.05271e-107	0.32855	0.438	0.748	2.12205e-103	5	GNPTAB
1.05353e-107	0.260833	0.476	0.845	2.12371e-103	5	CSNK2A1
1.25221e-107	0.25845	0.486	0.879	2.52421e-103	5	FXR1
1.62849e-107	0.284136	0.401	0.691	3.28271e-103	5	MYO1F
1.75818e-107	0.277723	0.483	0.857	3.54413e-103	5	WNK1
3.10051e-107	0.320516	0.426	0.731	6.25e-103	5	ZBTB7A
1.29088e-106	0.266149	0.411	0.717	2.60216e-102	5	PDS5B
2.34905e-106	0.252581	0.507	0.914	4.73522e-102	5	SSBP3
3.16698e-105	0.323879	0.435	0.73	6.38399e-101	5	LNPEP
2.45167e-104	0.309119	0.426	0.739	4.94208e-100	5	ADAM10
4.19942e-104	0.268899	0.41	0.693	8.46519e-100	5	STT3B
7.66306e-104	0.304328	0.488	0.853	1.54472e-99	5	VMP1
1.27556e-103	0.250979	0.391	0.666	2.57128e-99	5	SMC5
1.37864e-103	0.379881	0.421	0.716	2.77906e-99	5	GOLGA4
1.42161e-103	0.400805	0.516	0.877	2.86568e-99	5	N4BP2L2
3.39869e-103	0.271346	0.405	0.703	6.85108e-99	5	ZNF638
4.49864e-103	0.285233	0.417	0.715	9.06836e-99	5	HECTD1
6.98396e-103	0.256964	0.446	0.794	1.40783e-98	5	MIR181A1HG
1.05953e-102	0.264632	0.458	0.817	2.13581e-98	5	CLTC
1.25448e-102	0.310612	0.427	0.746	2.52879e-98	5	TRA2A
4.77529e-102	0.269784	0.372	0.653	9.62603e-98	5	RUFY3
1.33684e-101	0.325558	0.472	0.807	2.6948e-97	5	SMCHD1
1.50808e-101	0.281195	0.438	0.77	3.03999e-97	5	JPX
4.93049e-101	0.279445	0.434	0.739	9.93888e-97	5	ANKRD44
5.7053e-101	0.256048	0.359	0.613	1.15007e-96	5	DGKA
5.99258e-101	0.357786	0.478	0.803	1.20798e-96	5	LAPTM5
1.56925e-100	0.275188	0.515	0.897	3.16329e-96	5	ATRX
1.72266e-100	0.258869	0.474	0.866	3.47253e-96	5	ELAVL1
1.97086e-100	0.261316	0.432	0.749	3.97286e-96	5	PRKX
2.56817e-100	0.306877	0.393	0.669	5.17692e-96	5	PSMA3-AS1
7.07954e-100	0.280477	0.51	0.855	1.42709e-95	5	ETS1
3.0238e-99	0.378483	0.448	0.759	6.09538e-95	5	DOCK5
4.33252e-99	0.339569	0.467	0.798	8.7335e-95	5	TBL1XR1
4.39274e-99	0.4108	0.448	0.774	8.85488e-95	5	LMO4
8.44119e-99	0.320183	0.457	0.756	1.70158e-94	5	ATAD5
8.85785e-99	0.272909	0.37	0.645	1.78557e-94	5	DDHD1
1.38149e-98	0.405239	0.425	0.715	2.78481e-94	5	VPS13C
1.82342e-98	0.267714	0.489	0.849	3.67566e-94	5	EZH2
2.08768e-98	0.26422	0.51	0.901	4.20835e-94	5	ACAP1
5.19133e-98	0.309246	0.446	0.756	1.04647e-93	5	FOXP1
6.27941e-98	0.342854	0.432	0.731	1.2658e-93	5	PDE3B
7.18943e-98	0.414124	0.472	0.808	1.44924e-93	5	CHD9
1.14098e-97	0.271082	0.381	0.642	2.29999e-93	5	AKNA
1.82901e-97	0.272964	0.495	0.885	3.68691e-93	5	TCF25
2.47056e-97	0.253416	0.538	0.936	4.98016e-93	5	SCAF11
2.86858e-97	0.477116	0.524	0.892	5.78249e-93	5	MTRNR2L12
5.67483e-97	0.253912	0.389	0.663	1.14393e-92	5	HOOK3
7.49606e-97	0.277366	0.394	0.671	1.51106e-92	5	MYO9B
1.75986e-96	0.270114	0.386	0.652	3.54753e-92	5	USP8
1.86968e-96	0.255141	0.401	0.678	3.76891e-92	5	KDM2A
2.90676e-96	0.322536	0.432	0.746	5.85944e-92	5	SUGP2
3.02353e-96	0.288519	0.4	0.68	6.09484e-92	5	JARID2
3.54931e-96	0.252748	0.478	0.845	7.1547e-92	5	EIF3B
4.42163e-96	0.268801	0.507	0.883	8.91313e-92	5	DYNC1H1
6.4856e-96	0.310006	0.429	0.724	1.30737e-91	5	CHD2
3.50519e-95	0.334071	0.45	0.769	7.06575e-91	5	ZNF292
6.32279e-95	0.400426	0.432	0.726	1.27455e-90	5	ERBIN
7.06058e-95	0.359632	0.476	0.812	1.42327e-90	5	USP15
8.59165e-95	0.264427	0.425	0.73	1.7319e-90	5	CNTRL
1.58521e-94	0.254506	0.518	0.894	3.19546e-90	5	MT-ND6
2.38945e-94	0.266497	0.389	0.657	4.81665e-90	5	RANBP2
5.19011e-94	0.261468	0.412	0.702	1.04622e-89	5	CEP350
5.31947e-94	0.273048	0.389	0.659	1.0723e-89	5	ATF7IP
6.73178e-94	0.252348	0.436	0.755	1.35699e-89	5	PABPC4
9.88174e-94	0.319261	0.426	0.729	1.99196e-89	5	RBM26
1.99688e-93	0.257854	0.429	0.74	4.02532e-89	5	PRRC2A
2.33298e-93	0.357093	0.554	0.917	4.70282e-89	5	HELLS
3.94161e-93	0.260031	0.349	0.6	7.94549e-89	5	AGO2
4.0063e-93	0.26702	0.372	0.628	8.07589e-89	5	SPG7
6.17862e-93	0.290735	0.506	0.898	1.24549e-88	5	PABPN1
6.20996e-93	0.379204	0.492	0.843	1.2518e-88	5	SREK1
1.76599e-92	0.331415	0.432	0.721	3.55988e-88	5	PIK3CD
2.92939e-92	0.369865	0.433	0.73	5.90507e-88	5	GLS
3.16719e-92	0.2546	0.505	0.888	6.38441e-88	5	PBRM1
8.93786e-92	0.294647	0.381	0.637	1.80169e-87	5	RBM33
3.29678e-91	0.390639	0.483	0.811	6.64565e-87	5	TNRC6B
4.18341e-91	0.323539	0.397	0.669	8.43292e-87	5	SETD2
4.67509e-91	0.406696	0.449	0.75	9.42405e-87	5	MDM4
9.48189e-91	0.282471	0.427	0.735	1.91136e-86	5	PUM3
1.04091e-90	0.275582	0.357	0.599	2.09827e-86	5	AHI1
7.29143e-90	0.271014	0.342	0.589	1.46981e-85	5	MMS22L
1.30235e-89	0.308591	0.379	0.638	2.62527e-85	5	SETX
1.64675e-89	0.335783	0.365	0.636	3.31952e-85	5	AC004687.1
1.76498e-89	0.259629	0.361	0.606	3.55785e-85	5	MED17
2.30158e-89	0.466682	0.266	0.474	4.63952e-85	5	PLCG2
5.62785e-89	0.260436	0.362	0.606	1.13446e-84	5	ASXL1
1.05723e-88	0.253884	0.364	0.609	2.13116e-84	5	UBA6
1.18299e-88	0.290547	0.322	0.548	2.38467e-84	5	AZIN1
1.21395e-88	0.293586	0.351	0.588	2.44708e-84	5	RICTOR
1.59127e-88	0.280043	0.374	0.619	3.20768e-84	5	PAXBP1
1.90151e-87	0.264679	0.388	0.647	3.83307e-83	5	TUT4
2.41247e-87	0.271896	0.364	0.604	4.86305e-83	5	RNF144A
4.64723e-87	0.439504	0.518	0.877	9.36789e-83	5	PRPF4B
6.38391e-87	0.437155	0.5	0.837	1.28687e-82	5	ARID1B
2.81153e-86	0.391947	0.454	0.755	5.66749e-82	5	CELF1
7.4339e-86	0.251884	0.368	0.623	1.49852e-81	5	STARD4
2.2779e-85	0.361276	0.442	0.729	4.59179e-81	5	USP34
8.79856e-85	0.251498	0.344	0.578	1.77361e-80	5	MAP3K2
1.39446e-84	0.33373	0.543	0.924	2.81095e-80	5	AKAP9
1.82815e-84	0.339537	0.405	0.666	3.68519e-80	5	KMT2C
2.10984e-84	0.419534	0.548	0.912	4.25302e-80	5	RNF213
5.0031e-84	0.312121	0.409	0.68	1.00852e-79	5	ANKLE2
5.48492e-84	0.402538	0.493	0.828	1.10565e-79	5	SRSF1
1.02685e-83	0.28027	0.385	0.639	2.06992e-79	5	RESF1
1.21252e-83	0.328432	0.554	0.936	2.4442e-79	5	ANKRD11
2.05253e-83	0.320466	0.576	0.963	4.13749e-79	5	LUC7L3
2.96532e-83	0.289279	0.412	0.683	5.9775e-79	5	KAT6B
3.74726e-83	0.313638	0.528	0.891	7.55372e-79	5	CD74
4.57039e-83	0.334085	0.447	0.744	9.213e-79	5	NSD2
4.74586e-83	0.359554	0.48	0.799	9.56671e-79	5	SAMSN1
1.85697e-82	0.343946	0.408	0.679	3.74329e-78	5	FRYL
2.98634e-82	0.302686	0.539	0.933	6.01985e-78	5	ZRANB2
9.56448e-82	0.259732	0.333	0.555	1.92801e-77	5	PANK3
1.93642e-81	0.309447	0.365	0.602	3.90343e-77	5	UBR5
4.88004e-81	0.26949	0.534	0.934	9.83718e-77	5	EWSR1
7.93194e-81	0.265025	0.371	0.611	1.59892e-76	5	PIAS1
9.82701e-81	0.477749	0.488	0.809	1.98093e-76	5	KANSL1
1.08968e-80	0.440957	0.536	0.904	2.19658e-76	5	NKTR
1.56542e-80	0.327016	0.361	0.589	3.15558e-76	5	HIF1A
2.53677e-80	0.272753	0.524	0.917	5.11362e-76	5	BPTF
4.67318e-80	0.299437	0.447	0.734	9.4202e-76	5	SOS1
5.14517e-80	0.294804	0.54	0.927	1.03716e-75	5	IKZF1
3.12326e-79	0.271718	0.405	0.67	6.29587e-75	5	PPIP5K2
9.91536e-79	0.255964	0.385	0.646	1.99874e-74	5	PTCD3
2.36204e-78	0.470199	0.499	0.844	4.76139e-74	5	POLR2J3
3.84278e-78	0.301214	0.359	0.59	7.74628e-74	5	PUM2
6.56442e-78	0.345623	0.42	0.701	1.32326e-73	5	DENND1B
8.90086e-78	0.302013	0.37	0.609	1.79423e-73	5	MPHOSPH9
9.56516e-78	0.27243	0.369	0.597	1.92814e-73	5	ARID2
2.27171e-77	0.323232	0.365	0.597	4.57931e-73	5	TMC6
6.6774e-77	0.260431	0.332	0.545	1.34603e-72	5	DOCK10
1.65175e-76	0.466916	0.404	0.649	3.3296e-72	5	RBM5
4.23135e-76	0.269497	0.423	0.709	8.52955e-72	5	FANCI
4.8431e-76	0.3226	0.506	0.902	9.76273e-72	5	PTBP1
5.89189e-76	0.295455	0.378	0.616	1.18769e-71	5	PDE7A
1.29674e-75	0.319517	0.378	0.618	2.61397e-71	5	CENPC
1.88153e-74	0.251051	0.508	0.879	3.79279e-70	5	SMC1A
2.50853e-74	0.353655	0.365	0.6	5.0567e-70	5	PCNX4
2.60876e-74	0.257913	0.324	0.526	5.25874e-70	5	WDR26
7.22082e-74	0.257398	0.401	0.67	1.45557e-69	5	LUC7L
8.56071e-74	0.340991	0.517	0.889	1.72567e-69	5	XPO1
1.99133e-73	0.388336	0.375	0.607	4.01412e-69	5	ASH1L
2.73495e-73	0.503152	0.448	0.721	5.51312e-69	5	UPF2
5.06467e-73	0.262945	0.314	0.523	1.02094e-68	5	TGFBR1
1.0227e-72	0.288423	0.363	0.577	2.06157e-68	5	NUP160
2.6495e-72	0.38445	0.446	0.754	5.34086e-68	5	WSB1
5.44723e-72	0.336405	0.366	0.584	1.09805e-67	5	CCDC14
8.17414e-72	0.286312	0.327	0.537	1.64774e-67	5	OXSR1
1.95118e-71	0.269694	0.462	0.748	3.93318e-67	5	FAM111A
1.97359e-71	0.395971	0.567	0.942	3.97837e-67	5	ZNF207
3.09023e-71	0.259552	0.319	0.519	6.22929e-67	5	FAR1
7.75481e-71	0.272729	0.346	0.558	1.56322e-66	5	ATF6B
1.12856e-70	0.332872	0.545	0.919	2.27495e-66	5	PPP1CB
1.49309e-70	0.32471	0.391	0.627	3.00977e-66	5	TMEM259
2.95332e-70	0.312012	0.413	0.699	5.9533e-66	5	ENTPD1
3.25583e-70	0.341827	0.321	0.529	6.5631e-66	5	ARHGAP5
5.65717e-70	0.41485	0.41	0.658	1.14037e-65	5	ANKRD28
3.05692e-69	0.277207	0.312	0.517	6.16214e-65	5	ATXN7
4.25702e-69	0.316088	0.361	0.592	8.5813e-65	5	NFKBIZ
5.37633e-69	0.286774	0.34	0.55	1.08376e-64	5	TAOK1
1.6077e-68	0.378869	0.522	0.871	3.24079e-64	5	PHIP
1.65733e-68	0.266517	0.344	0.553	3.34085e-64	5	PARP8
1.70909e-68	0.369743	0.538	0.908	3.44518e-64	5	EIF4B
2.24911e-68	0.360991	0.36	0.579	4.53376e-64	5	DYRK1A
1.05849e-67	0.273019	0.571	0.927	2.13371e-63	5	CCND2
1.11166e-67	0.389415	0.547	0.917	2.24089e-63	5	CELF2
1.35232e-67	0.482007	0.463	0.762	2.726e-63	5	CCDC88A
2.75488e-67	0.323751	0.322	0.525	5.55328e-63	5	ZMYM2
3.57733e-67	0.366429	0.356	0.569	7.21118e-63	5	ATM
3.69021e-67	0.344698	0.341	0.552	7.43873e-63	5	INPP4A
4.12227e-67	0.293105	0.378	0.607	8.30967e-63	5	NUP153
1.39313e-66	0.506397	0.39	0.616	2.80828e-62	5	UTRN
1.07383e-65	0.490466	0.456	0.721	2.16463e-61	5	SMG1
1.36134e-65	0.27598	0.311	0.511	2.74418e-61	5	POLE
1.94186e-65	0.280261	0.377	0.596	3.9144e-61	5	DLG1
3.25292e-65	0.364689	0.327	0.524	6.55724e-61	5	DMTF1
6.60639e-65	0.323655	0.324	0.513	1.33172e-60	5	PKN2
6.87183e-65	0.297071	0.334	0.536	1.38522e-60	5	NF1
1.13517e-64	0.327834	0.418	0.683	2.28828e-60	5	ZFP36L1
1.70215e-64	0.307532	0.326	0.524	3.43119e-60	5	NCOA3
4.10048e-64	0.265976	0.332	0.528	8.26575e-60	5	SEMA7A
5.41044e-64	0.295961	0.325	0.526	1.09064e-59	5	GSE1
7.38855e-64	0.267598	0.314	0.507	1.48938e-59	5	OPA1
7.76603e-64	0.290185	0.552	0.95	1.56548e-59	5	CSDE1
8.04248e-64	0.281103	0.522	0.914	1.6212e-59	5	ILF3
1.5729e-63	0.347115	0.346	0.547	3.17065e-59	5	PPP6R3
8.318e-63	0.278357	0.333	0.528	1.67674e-58	5	BAZ2B
1.96462e-62	0.336435	0.357	0.565	3.96028e-58	5	PCNT
1.02769e-61	0.270295	0.36	0.573	2.07161e-57	5	EIF4G3
1.22966e-61	0.430318	0.445	0.701	2.47876e-57	5	ITGA1
1.40205e-61	0.268513	0.318	0.505	2.82626e-57	5	PCF11
4.08099e-61	0.310273	0.501	0.838	8.22646e-57	5	MIS18BP1
4.41118e-61	0.444371	0.535	0.883	8.89207e-57	5	DDX3X
7.0431e-61	0.262497	0.355	0.57	1.41975e-56	5	CDC27
1.4635e-60	0.560185	0.385	0.596	2.95013e-56	5	OGT
2.81296e-60	0.347681	0.344	0.532	5.67037e-56	5	HERC1
5.62953e-60	0.381457	0.414	0.653	1.1348e-55	5	BRCA2
1.1894e-58	0.550404	0.415	0.644	2.3976e-54	5	FTX
1.5868e-58	0.420365	0.406	0.634	3.19866e-54	5	CD44
2.23807e-58	0.286617	0.324	0.518	4.5115e-54	5	ELL2
3.00001e-58	0.293658	0.353	0.553	6.04741e-54	5	GPATCH2L
4.52692e-58	0.31173	0.361	0.559	9.12537e-54	5	BCAT1
5.14331e-58	0.531403	0.549	0.922	1.03679e-53	5	SRGN
1.15857e-57	0.317796	0.506	0.835	2.33544e-53	5	TRIB2
1.92117e-57	0.462669	0.458	0.742	3.87269e-53	5	IKZF2
1.33613e-56	0.340707	0.299	0.485	2.69337e-52	5	RPS6KA5
1.56964e-56	0.299866	0.285	0.457	3.16407e-52	5	FNIP1
2.12247e-56	0.284794	0.351	0.538	4.27848e-52	5	RERE
5.30429e-56	0.609618	0.505	0.803	1.06924e-51	5	MED13L
1.07637e-55	0.316757	0.264	0.451	2.16975e-51	5	ERAP2
2.84309e-55	0.399841	0.389	0.61	5.7311e-51	5	LINC00342
5.82751e-55	0.303858	0.521	0.857	1.17471e-50	5	BHLHE40
8.07611e-55	0.520781	0.418	0.66	1.62798e-50	5	AHR
2.42873e-54	0.278455	0.305	0.474	4.89584e-50	5	BRAF
1.06198e-53	0.308461	0.31	0.485	2.14073e-49	5	NBEAL2
1.14886e-53	0.383015	0.356	0.548	2.31588e-49	5	LENG8
3.86212e-53	0.308726	0.396	0.641	7.78526e-49	5	CKAP5
6.76823e-53	0.272305	0.3	0.466	1.36434e-48	5	XRCC2
3.88476e-52	0.255547	0.366	0.568	7.83089e-48	5	CIP2A
7.65655e-52	0.266321	0.354	0.533	1.54341e-47	5	MDN1
1.13218e-51	0.278322	0.275	0.442	2.28224e-47	5	PPM1L
1.66565e-51	0.275253	0.29	0.45	3.35761e-47	5	PPP6R2
2.28277e-51	0.264957	0.288	0.453	4.60161e-47	5	FAM126B
2.93315e-51	0.306108	0.458	0.762	5.91265e-47	5	KIF20B
3.36034e-51	0.260957	0.277	0.438	6.77377e-47	5	TRPM7
4.00204e-51	0.275125	0.286	0.45	8.06731e-47	5	MYSM1
7.07136e-51	0.276356	0.298	0.467	1.42545e-46	5	ZEB2
8.02e-51	0.257696	0.284	0.45	1.61667e-46	5	ZNF518A
8.88e-51	0.312407	0.294	0.464	1.79003e-46	5	MCTP2
1.55949e-50	0.286499	0.324	0.495	3.14362e-46	5	CENPJ
2.24271e-50	0.295254	0.575	0.96	4.52085e-46	5	EIF5B
2.90265e-50	0.354458	0.338	0.536	5.85117e-46	5	SYNE2
1.25608e-49	0.360956	0.282	0.442	2.53201e-45	5	KNTC1
3.69223e-49	0.295907	0.547	0.914	7.44279e-45	5	PTEN
1.05598e-48	0.281534	0.29	0.447	2.12865e-44	5	PIKFYVE
1.17159e-48	0.290044	0.313	0.474	2.36169e-44	5	ECPAS
4.25777e-48	0.47663	0.593	0.95	8.58281e-44	5	MSI2
4.54505e-48	0.484442	0.577	0.931	9.16192e-44	5	MACF1
8.66293e-48	0.290697	0.42	0.681	1.74627e-43	5	TACC3
6.47087e-47	0.262432	0.303	0.456	1.3044e-42	5	NUP205
2.48262e-46	0.509165	0.201	0.353	5.00446e-42	5	TIMP1
5.6873e-46	0.265086	0.283	0.439	1.14645e-41	5	FBXO11
3.89171e-45	0.33314	0.4	0.591	7.84491e-41	5	C21orf58
5.64549e-45	0.275991	0.387	0.593	1.13802e-40	5	BUB1
6.3908e-45	0.258774	0.256	0.403	1.28826e-40	5	RALGAPA1
8.81144e-45	0.289549	0.368	0.545	1.77621e-40	5	DIAPH3
4.17921e-44	0.306066	0.286	0.439	8.42445e-40	5	CWF19L2
1.53025e-43	0.427807	0.34	0.503	3.08468e-39	5	ACSL4
4.75426e-43	0.26076	0.424	0.659	9.58363e-39	5	KIF11
5.06921e-42	0.288367	0.272	0.425	1.02185e-37	5	HLA-DRB1
1.16268e-41	0.260112	0.232	0.368	2.34374e-37	5	DIP2A
4.01957e-41	0.332809	0.597	0.976	8.10264e-37	5	PNISR
4.91722e-41	0.305388	0.317	0.459	9.91214e-37	5	INTS1
1.54233e-40	0.358916	0.619	0.962	3.10902e-36	5	DDX17
2.00951e-40	0.360073	0.302	0.456	4.05078e-36	5	SNHG14
2.55983e-40	0.267829	0.235	0.371	5.1601e-36	5	TMEM161B-AS1
1.28833e-39	0.277617	0.615	0.981	2.59701e-35	5	SRSF10
1.98185e-39	0.322251	0.215	0.351	3.99502e-35	5	ARAP2
5.79086e-39	0.371025	0.283	0.427	1.16732e-34	5	ATAD2B
7.91471e-38	0.284585	0.577	0.954	1.59545e-33	5	BCLAF1
3.13973e-37	0.328803	0.286	0.428	6.32906e-33	5	OSBPL3
1.02212e-36	0.252587	0.235	0.362	2.06039e-32	5	MED23
1.51186e-36	0.362768	0.627	0.975	3.04761e-32	5	ACTR2
7.45594e-36	0.58731	0.326	0.476	1.50297e-31	5	ANKRD36C
1.10406e-35	0.385155	0.291	0.436	2.22556e-31	5	CLEC2D
8.33666e-35	0.306596	0.586	0.894	1.6805e-30	5	BIRC3
8.38874e-35	0.281885	0.583	0.951	1.691e-30	5	ATF4
9.49727e-35	0.414037	0.273	0.416	1.91446e-30	5	ATP8B4
1.73798e-34	0.280031	0.229	0.353	3.50341e-30	5	AC005670.3
2.47723e-34	0.385191	0.293	0.428	4.9936e-30	5	PCNX1
4.1716e-34	0.392808	0.42	0.616	8.40912e-30	5	KNL1
2.43399e-33	0.253678	0.197	0.314	4.90643e-29	5	SYNC
8.73827e-33	0.333263	0.245	0.371	1.76146e-28	5	NABP1
1.1253e-30	0.278845	0.239	0.354	2.26837e-26	5	BMP2K
1.67079e-30	0.311881	0.53	0.818	3.36798e-26	5	RRM2
1.1888e-29	0.301903	0.49	0.877	2.39637e-25	5	KPNA2
2.07328e-28	0.312408	0.209	0.319	4.17931e-24	5	SLFN13
3.08834e-28	1.84359	0.105	0.051	6.22548e-24	5	TPSAB1
3.34905e-28	0.252403	0.197	0.303	6.75101e-24	5	CCDC88B
7.67284e-27	0.279767	0.478	0.748	1.54669e-22	5	TPX2
3.65814e-26	0.281194	0.235	0.338	7.37407e-22	5	CPLANE1
4.0298e-26	0.261338	0.185	0.284	8.12328e-22	5	MOB1B
1.02296e-25	0.496141	0.256	0.374	2.06209e-21	5	FSCN1
1.49313e-25	0.251628	0.362	0.518	3.00984e-21	5	CDCA8
1.82398e-25	0.360054	0.378	0.532	3.67677e-21	5	ARHGAP11A
2.29358e-25	0.350617	0.269	0.378	4.62341e-21	5	PILRB
3.40587e-25	0.295537	0.231	0.331	6.86556e-21	5	USP24
4.67544e-25	0.259305	0.512	0.904	9.42476e-21	5	TUBA1C
1.4571e-24	0.282813	0.613	0.972	2.93722e-20	5	LRRFIP1
2.30916e-24	0.623574	0.321	0.451	4.6548e-20	5	HLA-DRA
3.75079e-23	0.313756	0.278	0.376	7.56085e-19	5	PLK4
5.2912e-23	0.257402	0.302	0.417	1.0666e-18	5	G2E3
6.65294e-23	0.277752	0.229	0.322	1.3411e-18	5	ZGRF1
2.84851e-22	0.289236	0.162	0.254	5.74203e-18	5	PTMS
4.4867e-22	0.409106	0.431	0.625	9.04429e-18	5	NCAPG
4.64806e-22	0.575206	0.644	0.971	9.36956e-18	5	RUNX3
6.56594e-22	0.271928	0.264	0.364	1.32356e-17	5	ATL2
1.17218e-21	0.476289	0.19	0.287	2.36288e-17	5	PGGHG
1.19892e-20	0.38715	0.172	0.265	2.41678e-16	5	AC114760.2
2.57752e-20	0.349983	0.642	0.947	5.19576e-16	5	TFRC
3.93019e-20	0.328306	0.18	0.267	7.92249e-16	5	GOLGA8B
7.05966e-19	0.255351	0.128	0.214	1.42309e-14	5	IGF2BP3
7.45972e-19	0.274386	0.225	0.309	1.50373e-14	5	NFAT5
7.55927e-19	0.276238	0.267	0.349	1.5238e-14	5	POLQ
2.14237e-17	0.365256	0.186	0.27	4.3186e-13	5	GOLGA8A
2.36361e-17	0.44553	0.46	0.678	4.76457e-13	5	CENPE
3.83874e-17	0.253151	0.613	0.969	7.73813e-13	5	SFPQ
5.99382e-17	0.317418	0.347	0.473	1.20823e-12	5	KIF14
8.57668e-16	0.3546	0.216	0.289	1.72889e-11	5	STXBP5
2.92471e-15	0.41085	0.305	0.395	5.89564e-11	5	HELLPAR
5.06999e-15	0.39858	0.222	0.298	1.02201e-10	5	ANKRD36
5.08531e-15	0.256956	0.628	0.967	1.0251e-10	5	RAD21
8.39634e-15	0.346338	0.186	0.257	1.69253e-10	5	HLA-DPB1
2.67309e-14	0.313893	0.445	0.684	5.38842e-10	5	UBE2C
1.03207e-13	0.35383	0.182	0.251	2.08044e-09	5	NPIPB5
1.28031e-13	0.288682	0.624	0.963	2.58085e-09	5	TMPO
3.37461e-13	0.318335	0.58	0.881	6.80254e-09	5	MKI67
4.89344e-12	0.299886	0.649	0.984	9.86419e-08	5	EIF4G2
1.39352e-11	0.460292	0.658	0.975	2.80907e-07	5	MBNL1
2.0337e-11	0.371564	0.672	0.99	4.09953e-07	5	FUS
2.32935e-11	0.301823	0.099	0.153	4.6955e-07	5	AC245060.5
6.01254e-10	0.914396	0.659	0.972	1.21201e-05	5	NEAT1
7.43933e-10	0.250465	0.171	0.224	1.49962e-05	5	CCDC141
5.49978e-09	0.2683	0.065	0.106	0.000110865	5	ITGAX
8.64373e-09	0.312187	0.138	0.188	0.00017424	5	HLA-DQA1
1.68267e-08	0.492989	0.673	0.984	0.000339192	5	HNRNPH1
2.1371e-08	0.266214	0.13	0.175	0.000430796	5	KIT
2.66539e-08	0.634993	0.239	0.303	0.000537288	5	TTN
1.2906e-07	0.337503	0.112	0.159	0.00260158	5	IL1RL1
1.68373e-07	0.381754	0.665	0.974	0.00339407	5	CDK6
1.69601e-07	0.400393	0.466	0.664	0.00341881	5	CDK1
5.77378e-05	0.342765	0.616	0.895	1	5	CENPF
6.38519e-05	0.314427	0.25	0.279	1	5	KIF18B
0.000151081	0.988285	0.973	1	1	5	MALAT1
0.000813947	0.301235	0.131	0.155	1	5	KCNQ1OT1
0.00192076	0.398683	0.088	0.111	1	5	TNFAIP2

## Sheet: Cluster6
p_val	avg_log2FC	pct.1	pct.2	p_val_adj	cluster	gene
0	2.22118	0.974	0.651	0	6	CD52
0	1.93637	0.965	0.414	0	6	KLRB1
0	1.51976	0.961	0.602	0	6	FCER1G
0	1.48894	0.714	0.252	0	6	PLPP1
0	1.45081	0.552	0.087	0	6	HPGDS
0	1.39405	0.667	0.139	0	6	LINC00892
0	1.26075	0.718	0.333	0	6	HPGD
0	1.24587	0.874	0.621	0	6	ID2
0	1.15162	0.996	0.945	0	6	IFITM2
0	1.12072	0.975	0.842	0	6	CRIP1
0	1.09972	0.927	0.707	0	6	ALOX5AP
0	1.08149	0.808	0.486	0	6	RHOBTB3
0	1.04793	0.925	0.774	0	6	LAPTM5
0	1.04669	0.811	0.401	0	6	PALLD
0	0.985767	0.845	0.568	0	6	AHI1
0	0.965959	0.997	0.969	0	6	SH3BGRL3
0	0.943443	0.796	0.498	0	6	MAF
0	0.935705	0.788	0.316	0	6	TIMP1
0	0.922445	0.973	0.898	0	6	GLO1
0	0.920979	0.509	0.086	0	6	CRTAM
0	0.893751	0.858	0.569	0	6	CTSW
0	0.842334	0.603	0.09	0	6	CAMK1
0	0.828282	0.881	0.581	0	6	SKAP1
0	0.796219	0.993	0.919	0	6	NKG7
0	0.761544	0.912	0.7	0	6	MIR3681HG
0	0.751939	0.983	0.864	0	6	RCBTB2
0	0.725557	0.926	0.77	0	6	SAMSN1
0	0.697304	0.995	0.952	0	6	STK17B
0	0.670579	0.298	0.065	0	6	GCSAML
0	0.657055	0.997	0.979	0	6	MYL6
0	0.648936	0.987	0.945	0	6	CKLF
0	0.635908	0.391	0.067	0	6	GPAT3
0	0.595108	0.4	0.025	0	6	TNFSF11
0	0.589589	0.337	0.014	0	6	PPARG
0	0.588244	0.685	0.313	0	6	EVA1B
0	0.54897	0.552	0.187	0	6	RBM47
0	0.414464	0.432	0.115	0	6	NTRK1
0	0.359215	0.251	0.031	0	6	SLAMF1
0	0.3563	0.296	0.021	0	6	P4HA2
0	0.295807	0.162	0.014	0	6	ZNF683
0	0.289229	0.231	0.022	0	6	PDE7B
0	0.2868	0.156	0.005	0	6	TOX2
0	0.257862	0.244	0.027	0	6	CREB3L3
2.58965e-304	0.728042	0.946	0.823	5.22022e-300	6	HCST
2.18354e-299	0.838529	0.916	0.78	4.40159e-295	6	ITM2C
1.72573e-297	0.495982	0.321	0.078	3.47873e-293	6	IRX3
1.591e-293	0.584517	0.67	0.338	3.20715e-289	6	ATP10A
2.79326e-293	0.667418	0.747	0.41	5.63066e-289	6	PRF1
6.23605e-288	0.673819	0.888	0.662	1.25706e-283	6	LSP1
1.24388e-287	0.433942	0.539	0.219	2.50741e-283	6	DOK2
1.75036e-280	0.288275	0.245	0.048	3.52839e-276	6	TYROBP
4.69892e-279	0.737294	0.942	0.807	9.47209e-275	6	TRIB2
1.8176e-277	0.597508	0.991	0.946	3.66392e-273	6	CD63
1.91434e-276	0.552003	0.619	0.305	3.85893e-272	6	C1orf162
1.31714e-274	0.449469	0.149	0.018	2.65508e-270	6	GZMB
2.69696e-272	0.721619	0.421	0.14	5.43653e-268	6	IL1RL1
1.63598e-265	0.344736	1	0.996	3.29781e-261	6	TPT1
1.1372e-264	0.510927	0.995	0.969	2.29237e-260	6	CLIC1
1.90018e-262	0.471261	0.503	0.202	3.83038e-258	6	CST7
1.45334e-257	0.638519	0.963	0.895	2.92965e-253	6	SRGN
1.27207e-255	0.54533	0.515	0.218	2.56424e-251	6	LACC1
2.35832e-253	0.482574	0.999	0.977	4.7539e-249	6	LCP1
2.45556e-253	0.692235	0.838	0.611	4.94992e-249	6	PTPN6
1.95232e-252	0.609358	0.569	0.271	3.93549e-248	6	CD84
9.55545e-251	0.567029	0.942	0.786	1.92619e-246	6	ITGB7
1.18038e-249	0.568797	0.682	0.366	2.37941e-245	6	IL18R1
1.2034e-246	0.482693	0.991	0.961	2.42581e-242	6	ITM2B
1.97107e-240	0.410712	1	1	3.97328e-236	6	TMSB4X
7.86235e-238	0.426301	0.417	0.153	1.58489e-233	6	RAB27B
4.89812e-236	0.642234	0.885	0.706	9.87363e-232	6	SOS1
4.24645e-233	0.584388	0.73	0.482	8.56e-229	6	HOXB2
5.20353e-229	0.576818	0.635	0.369	1.04893e-224	6	SH2D2A
1.71273e-228	0.51395	0.982	0.919	3.45252e-224	6	TLN1
5.91091e-220	0.879274	0.966	0.907	1.19152e-215	6	PLAC8
3.74618e-219	0.562687	0.795	0.56	7.55154e-215	6	SLC16A3
5.28999e-213	0.653223	0.939	0.813	1.06636e-208	6	SLFN5
1.7228e-212	0.348773	1	1	3.47283e-208	6	ACTB
1.15949e-211	0.453831	0.689	0.43	2.33731e-207	6	TPMT
2.6267e-211	0.484552	0.753	0.522	5.2949e-207	6	OTULINL
1.57247e-206	0.407292	0.501	0.23	3.16979e-202	6	MATK
1.0477e-205	0.508095	0.708	0.463	2.11196e-201	6	CYTIP
5.67778e-199	0.458728	0.599	0.325	1.14453e-194	6	HECW2-AS1
2.30496e-196	0.373424	0.302	0.091	4.64634e-192	6	CLIC3
8.63342e-196	0.552634	0.828	0.657	1.74033e-191	6	PLP2
1.00152e-194	0.455947	0.902	0.747	2.01886e-190	6	FXYD5
2.50316e-194	0.498179	0.736	0.46	5.04587e-190	6	TIAM1
1.33824e-191	0.578213	0.809	0.591	2.69762e-187	6	PTGDR2
1.74698e-188	0.646844	0.953	0.844	3.52155e-184	6	DUSP6
1.45401e-187	0.311171	0.433	0.18	2.93099e-183	6	PTPRJ
4.59404e-187	0.48535	0.911	0.817	9.26066e-183	6	FLOT1
2.54935e-185	0.604001	0.775	0.582	5.13899e-181	6	GLIPR1
3.23427e-185	0.741708	0.83	0.619	6.51964e-181	6	TNFRSF18
8.7956e-185	0.553489	0.962	0.896	1.77302e-180	6	S100A10
2.01377e-184	0.391588	0.994	0.975	4.05937e-180	6	MYL12A
3.0713e-183	0.535038	0.761	0.561	6.19112e-179	6	SP4
1.49358e-180	0.43578	0.39	0.161	3.01076e-176	6	EPAS1
4.12054e-180	0.606119	0.806	0.645	8.30619e-176	6	MBOAT2
1.45223e-179	0.602682	0.893	0.729	2.9274e-175	6	MAP3K8
2.42014e-179	0.301333	0.269	0.081	4.87852e-175	6	GAS1
2.76587e-178	0.466471	0.878	0.736	5.57544e-174	6	LCP2
3.3987e-178	0.399968	0.536	0.28	6.8511e-174	6	IL2RB
1.5663e-174	0.436351	0.915	0.8	3.15734e-170	6	ACTN4
7.48701e-174	0.292111	0.326	0.115	1.50923e-169	6	GZMM
7.65116e-174	0.44383	0.559	0.299	1.54232e-169	6	FGR
1.94056e-172	0.538672	1	0.989	3.91177e-168	6	LGALS1
5.02211e-172	0.367609	0.514	0.256	1.01236e-167	6	PREX1
1.53748e-168	0.321437	0.413	0.182	3.09925e-164	6	PLAAT3
2.33386e-168	0.817251	0.949	0.853	4.7046e-164	6	S100A4
2.34041e-168	0.47457	0.969	0.918	4.7178e-164	6	CD38
1.40121e-167	0.370904	0.436	0.203	2.82457e-163	6	FUCA1
6.87304e-167	0.395253	0.994	0.967	1.38547e-162	6	PTPRC
1.12941e-166	1.29958	0.372	0.153	2.27666e-162	6	IL13
7.72283e-164	0.568274	0.694	0.476	1.55677e-159	6	IFITM3
1.72286e-162	0.44098	0.718	0.512	3.47294e-158	6	BACE2
6.8783e-162	0.454605	0.71	0.505	1.38653e-157	6	PHTF2
9.58978e-161	0.434218	0.701	0.462	1.93311e-156	6	YPEL3
1.75139e-160	0.347677	0.54	0.293	3.53045e-156	6	SERPINB9
3.57242e-158	0.304626	0.178	0.042	7.20129e-154	6	MAP1B
8.64543e-158	0.599556	0.948	0.897	1.74275e-153	6	GATA3
5.50583e-156	0.397074	0.997	0.972	1.10987e-151	6	CALM1
2.16569e-154	0.297422	0.323	0.124	4.3656e-150	6	SYTL3
1.86732e-153	0.381534	0.822	0.659	3.76415e-149	6	GSR
2.58737e-153	0.42229	0.783	0.613	5.21562e-149	6	ARHGAP9
3.29626e-153	0.351573	0.565	0.323	6.64459e-149	6	FAM102A
3.36865e-153	0.283251	0.378	0.16	6.79052e-149	6	KIT
3.75207e-153	0.325188	0.999	0.972	7.56342e-149	6	CYBA
1.83942e-149	0.431992	0.673	0.462	3.70791e-145	6	RPS6KA5
2.44993e-147	0.446561	0.966	0.902	4.93857e-143	6	EMP3
1.44759e-145	0.501279	0.975	0.943	2.91806e-141	6	IQGAP2
2.96458e-145	0.409007	0.918	0.833	5.97601e-141	6	PPP1R18
8.13549e-145	0.517181	0.991	0.951	1.63995e-140	6	NEAT1
5.60562e-144	0.321741	0.433	0.214	1.12998e-139	6	LPCAT2
4.47709e-143	0.314857	0.997	0.978	9.02492e-139	6	ARPC2
2.51693e-142	0.34992	0.543	0.315	5.07363e-138	6	NMUR1
9.46493e-142	0.31673	0.371	0.164	1.90794e-137	6	FOSL2
7.29507e-139	0.386459	0.595	0.379	1.47054e-134	6	MBOAT7
6.59214e-135	0.394369	0.612	0.413	1.32884e-130	6	IL9R
9.42882e-135	0.54842	0.968	0.891	1.90066e-130	6	S100A6
2.32452e-132	0.342949	0.531	0.316	4.68577e-128	6	PLCL2
4.47889e-132	0.372004	0.843	0.722	9.02855e-128	6	ARRB2
2.13206e-131	0.361718	0.812	0.685	4.29781e-127	6	TADA3
8.51298e-131	0.383618	0.897	0.808	1.71605e-126	6	PIP4K2A
1.61448e-129	0.315823	0.55	0.327	3.25447e-125	6	ST3GAL1
2.52234e-129	0.384504	0.769	0.592	5.08453e-125	6	CHD3
7.67688e-127	0.354982	0.945	0.893	1.54751e-122	6	ETFB
2.1921e-126	0.539259	0.876	0.755	4.41884e-122	6	TESC
6.80414e-126	0.332096	0.973	0.928	1.37158e-121	6	RAP1B
1.37823e-125	0.389512	0.849	0.739	2.77824e-121	6	AKAP13
1.46689e-124	0.323657	0.811	0.649	2.95695e-120	6	SAMHD1
4.0653e-124	0.4941	0.884	0.801	8.19483e-120	6	M6PR
2.03026e-123	0.379535	0.867	0.759	4.09259e-119	6	CDC42SE1
1.43388e-122	0.349126	0.551	0.353	2.89042e-118	6	PDLIM5
3.54949e-121	0.285201	0.297	0.121	7.15506e-117	6	PIM2
6.04694e-121	0.379264	0.763	0.608	1.21894e-116	6	CCDC69
4.81619e-120	0.362027	0.695	0.534	9.70848e-116	6	RNF130
8.35419e-119	0.348082	0.942	0.883	1.68404e-114	6	GPSM3
1.86389e-118	0.305774	0.495	0.285	3.75724e-114	6	SLCO3A1
7.22497e-118	0.341873	0.896	0.801	1.45641e-113	6	AAK1
1.03831e-117	0.374867	0.933	0.863	2.09303e-113	6	H2AFJ
4.33273e-117	0.483941	0.849	0.762	8.73392e-113	6	HTATSF1
7.58304e-117	0.405902	0.832	0.728	1.52859e-112	6	RPS6KA3
1.76811e-116	0.479844	0.336	0.156	3.56415e-112	6	CD9
7.13729e-116	0.342433	0.601	0.413	1.43874e-111	6	SH3BP1
8.38947e-115	0.367222	0.765	0.618	1.69115e-110	6	RHOC
3.18585e-113	0.387543	0.896	0.813	6.42204e-109	6	RFLNB
3.30873e-113	0.342331	0.783	0.631	6.66974e-109	6	BIN2
5.15521e-112	0.484685	0.849	0.741	1.03919e-107	6	PLAAT4
1.70215e-111	0.411211	0.543	0.352	3.43119e-107	6	SLC44A1
2.69465e-111	0.327957	0.913	0.832	5.43187e-107	6	STK4
7.25506e-111	0.282348	0.379	0.192	1.46248e-106	6	ATG16L1
2.17008e-110	0.340917	0.871	0.771	4.37445e-106	6	ABHD17A
5.44335e-110	0.387381	0.803	0.671	1.09727e-105	6	CLEC2B
1.71645e-109	0.3331	0.836	0.712	3.46003e-105	6	ANKRD44
2.37333e-109	0.346752	0.911	0.834	4.78416e-105	6	ARF6
6.18826e-109	0.348767	0.596	0.413	1.24743e-104	6	PTPN12
3.74551e-108	0.303664	0.939	0.893	7.5502e-104	6	SEC11A
6.41906e-108	0.337946	1	0.997	1.29395e-103	6	IL32
8.34824e-108	0.368815	0.989	0.959	1.68284e-103	6	CAPG
8.66514e-108	0.298294	0.611	0.419	1.74672e-103	6	PACS1
3.18825e-107	0.257335	0.434	0.238	6.42687e-103	6	RBM38
3.52404e-107	0.35406	0.934	0.889	7.10375e-103	6	DAD1
3.90341e-107	0.333436	0.702	0.546	7.86849e-103	6	RASAL3
4.03574e-107	0.537873	0.826	0.708	8.13525e-103	6	ISG15
1.22913e-106	0.307199	0.97	0.92	2.47769e-102	6	CD53
1.17393e-105	0.337537	0.436	0.246	2.36641e-101	6	GFOD1
2.66457e-105	0.250117	0.998	0.981	5.37124e-101	6	ATP5F1E
8.6472e-105	0.35599	0.745	0.599	1.7431e-100	6	GLG1
1.84052e-104	0.34042	0.588	0.404	3.71012e-100	6	ARHGAP18
8.96698e-104	0.386504	0.778	0.63	1.80756e-99	6	IFITM1
1.18963e-103	0.368191	0.988	0.961	2.39806e-99	6	S100A11
3.60485e-103	0.274344	0.386	0.202	7.26665e-99	6	CD248
4.6907e-103	0.298931	0.266	0.108	9.45552e-99	6	S100P
5.53123e-103	0.423804	0.696	0.529	1.11499e-98	6	BTG2
6.64371e-102	0.338069	0.925	0.846	1.33924e-97	6	CNN2
5.70597e-101	0.328348	0.901	0.8	1.15021e-96	6	HLA-E
1.13638e-100	0.443223	0.876	0.777	2.29072e-96	6	CD48
1.37491e-100	0.378331	0.692	0.545	2.77154e-96	6	NFATC3
2.75959e-100	0.32054	0.541	0.344	5.56278e-96	6	ADAM19
3.60745e-100	0.320295	0.963	0.922	7.2719e-96	6	PAK2
5.07935e-100	0.373866	0.875	0.763	1.02389e-95	6	LY6E
1.28751e-99	0.354995	0.84	0.731	2.59535e-95	6	INPP5D
1.74098e-99	0.335126	0.662	0.503	3.50946e-95	6	STAM
3.53142e-99	0.374151	0.884	0.77	7.11863e-95	6	LAT
1.63131e-98	0.251957	0.143	0.04	3.2884e-94	6	DSEL
2.95216e-98	0.488859	0.575	0.384	5.95096e-94	6	LIF
3.48738e-98	0.32106	0.75	0.603	7.02986e-94	6	TGFB1
1.53483e-97	0.295567	0.972	0.924	3.09392e-93	6	CAP1
2.52062e-97	0.530741	0.753	0.661	5.08107e-93	6	PLIN2
2.87635e-97	0.345445	0.64	0.474	5.79815e-93	6	SMIM24
6.61504e-97	0.306748	0.697	0.551	1.33346e-92	6	PTPN22
1.16635e-96	0.327167	0.847	0.75	2.35114e-92	6	OSTF1
1.22461e-95	0.312943	0.773	0.64	2.46857e-91	6	RNF125
1.66247e-95	0.36048	0.824	0.746	3.35121e-91	6	VASP
2.40892e-95	0.274827	0.564	0.368	4.8559e-91	6	APOBR
6.08507e-95	0.470902	0.709	0.57	1.22663e-90	6	NFKBIZ
1.82298e-94	0.268051	0.936	0.873	3.67476e-90	6	ACAP1
2.59531e-94	0.305175	0.518	0.342	5.23162e-90	6	GLIPR2
6.75419e-94	0.277646	0.509	0.329	1.36151e-89	6	CD151
1.95177e-93	0.283758	0.717	0.574	3.93437e-89	6	TMC6
1.98293e-93	0.304742	0.938	0.886	3.99719e-89	6	RHOG
3.68156e-92	0.298447	0.936	0.888	7.42128e-88	6	SARAF
3.85426e-92	0.298201	0.745	0.616	7.76941e-88	6	TBC1D10C
5.42632e-92	0.290779	0.677	0.498	1.09384e-87	6	IL10RA
1.99486e-91	0.317055	0.981	0.944	4.02123e-87	6	MSN
2.89436e-91	0.320778	0.736	0.607	5.83445e-87	6	JUP
7.8363e-91	0.302809	0.802	0.696	1.57964e-86	6	P2RX4
1.48628e-90	0.274624	0.558	0.39	2.99604e-86	6	REEP3
2.37026e-90	0.300115	0.798	0.687	4.77798e-86	6	ICAM3
2.14104e-89	0.287291	0.529	0.342	4.31591e-85	6	MMP25
5.10352e-89	0.251464	0.986	0.959	1.02877e-84	6	MYL12B
5.80687e-89	0.32928	0.774	0.665	1.17055e-84	6	STK17A
7.17767e-89	0.303353	0.823	0.724	1.44687e-84	6	CMTM6
1.64607e-88	0.317836	0.59	0.423	3.31815e-84	6	PRAM1
8.33159e-88	0.347019	0.81	0.706	1.67948e-83	6	PDE3B
3.74094e-87	0.25468	0.432	0.262	7.54099e-83	6	HOXB3
3.51134e-86	0.309989	0.872	0.784	7.07815e-82	6	CD96
6.27794e-86	0.259565	0.99	0.959	1.26551e-81	6	ACTR3
1.16599e-84	0.303579	0.894	0.83	2.3504e-80	6	DOCK8
3.1591e-84	0.403298	0.343	0.188	6.36812e-80	6	GADD45G
2.11272e-83	0.315489	0.792	0.69	4.25883e-79	6	HECTD1
4.75117e-83	0.342734	0.923	0.85	9.5774e-79	6	SERPINB1
9.91761e-83	0.328123	0.744	0.602	1.99919e-78	6	GPR171
4.7976e-82	0.444246	0.811	0.682	9.67101e-78	6	DDIT4
4.81106e-82	0.30731	0.825	0.745	9.69813e-78	6	ECH1
6.66336e-80	0.274405	0.865	0.782	1.3432e-75	6	ADD1
2.76028e-78	0.294733	0.484	0.306	5.56416e-74	6	GPR15
5.98242e-78	0.27406	0.752	0.624	1.20594e-73	6	SERPINB6
2.8782e-77	0.266458	0.368	0.215	5.80188e-73	6	STOM
4.77233e-77	0.319192	0.715	0.592	9.62006e-73	6	NCR3
6.27741e-77	0.535877	0.694	0.578	1.2654e-72	6	PMAIP1
4.26082e-75	0.272029	0.723	0.606	8.58896e-71	6	POLD4
8.97357e-75	0.272155	0.536	0.392	1.80889e-70	6	TSEN54
1.49122e-74	0.320422	0.726	0.617	3.00599e-70	6	PRKCQ-AS1
5.12895e-74	0.258722	0.601	0.451	1.03389e-69	6	PTK2B
8.39327e-73	0.258388	0.922	0.861	1.69191e-68	6	CSK
9.39428e-73	0.28199	0.397	0.24	1.8937e-68	6	PTMS
1.47762e-72	0.294797	0.959	0.914	2.97859e-68	6	CLDND1
6.62045e-72	0.284782	0.776	0.678	1.33455e-67	6	ZMIZ1
8.53224e-71	0.2612	0.677	0.563	1.71993e-66	6	CMIP
1.07044e-70	0.264238	0.948	0.897	2.15779e-66	6	MAP2K2
4.41647e-70	0.268968	0.843	0.769	8.90272e-66	6	WAS
7.83634e-70	0.270792	0.896	0.838	1.57965e-65	6	SNX6
4.33364e-69	0.296256	0.57	0.419	8.73575e-65	6	TXNIP
5.98261e-69	0.265881	0.795	0.703	1.20597e-64	6	SMARCA2
7.23264e-69	0.256893	0.556	0.423	1.45796e-64	6	C15orf39
7.96196e-68	0.328801	0.679	0.564	1.60497e-63	6	PDE4D
5.08309e-67	0.260438	0.786	0.709	1.02465e-62	6	ILK
6.33893e-67	0.298024	0.687	0.577	1.2778e-62	6	PDCD4
6.8733e-67	0.277502	0.49	0.351	1.38552e-62	6	F2R
1.58099e-66	0.335699	0.996	0.977	3.18696e-62	6	TNFSF10
5.23655e-66	0.261716	0.898	0.84	1.05558e-61	6	CYTOR
1.11676e-65	0.311818	0.895	0.83	2.25117e-61	6	ETS1
1.80869e-65	0.268893	0.721	0.62	3.64595e-61	6	SMIM3
3.14908e-65	0.261663	0.552	0.407	6.34791e-61	6	CLECL1
3.15235e-65	0.304999	0.54	0.42	6.3545e-61	6	CCDC71L
5.18877e-65	0.434405	0.505	0.346	1.04595e-60	6	PTGS2
2.26721e-64	0.267039	0.871	0.805	4.57025e-60	6	PYCARD
3.6085e-64	0.288309	0.809	0.724	7.27402e-60	6	PRKX
4.11312e-63	0.250303	0.578	0.451	8.29123e-59	6	ISYNA1
9.27304e-63	0.259751	0.871	0.809	1.86926e-58	6	RB1
7.20187e-62	0.251683	0.831	0.781	1.45175e-57	6	LEPROTL1
2.20859e-61	0.263557	0.674	0.56	4.45207e-57	6	RNF145
3.03516e-61	0.252201	0.693	0.602	6.11827e-57	6	ZBTB24
1.01518e-60	0.260333	0.518	0.381	2.0464e-56	6	CYSLTR1
3.37423e-60	0.256581	0.284	0.152	6.80176e-56	6	CYP1B1
1.12584e-59	0.312153	0.586	0.455	2.26946e-55	6	FYB1
2.05235e-58	0.266881	0.749	0.668	4.13713e-54	6	SDCBP
2.38779e-58	0.254181	0.615	0.5	4.81331e-54	6	EML4
8.75037e-58	0.288121	0.755	0.694	1.7639e-53	6	ACADVL
8.41135e-57	0.267204	0.663	0.54	1.69556e-52	6	HIC1
5.27003e-56	0.260317	0.459	0.332	1.06233e-51	6	HIPK2
2.04388e-55	0.291403	0.662	0.559	4.12006e-51	6	NDFIP2
3.77764e-55	0.560684	0.3	0.172	7.61496e-51	6	CCL5
8.65936e-55	0.334208	0.945	0.893	1.74555e-50	6	ZBTB16
2.66542e-54	0.363338	0.694	0.621	5.37295e-50	6	SYNGR2
1.78399e-53	0.250062	0.782	0.686	3.59617e-49	6	RASGRP1
5.56815e-53	0.286243	0.702	0.614	1.12243e-48	6	CD44
2.11156e-52	0.31038	0.565	0.464	4.25649e-48	6	ALAS1
3.04289e-52	0.262475	0.8	0.728	6.13386e-48	6	PIK3R1
4.30283e-52	0.276177	0.423	0.301	8.67364e-48	6	ST6GAL1
1.31714e-51	0.27223	0.589	0.481	2.6551e-47	6	GATA3-AS1
1.55246e-51	0.250624	0.705	0.625	3.12946e-47	6	GIMAP6
1.38647e-50	0.856051	0.793	0.732	2.79485e-46	6	GZMA
8.52902e-48	0.396395	0.885	0.873	1.71928e-43	6	ANXA1
3.34945e-45	0.290184	0.728	0.662	6.75181e-41	6	ZFP36L1
7.26872e-43	0.369826	0.142	0.064	1.46523e-38	6	IL4
5.49394e-42	0.313874	0.765	0.708	1.10747e-37	6	TRBC1
3.54893e-40	0.288938	0.571	0.469	7.15393e-36	6	GPR155
4.4277e-40	0.676086	0.118	0.049	8.92537e-36	6	GNLY
4.0182e-32	0.30271	0.779	0.746	8.09988e-28	6	CDKN2D
1.30745e-30	0.25266	0.805	0.742	2.63556e-26	6	GPR183
2.33601e-30	0.328251	0.867	0.841	4.70892e-26	6	CD3D
7.52468e-28	0.323422	0.521	0.441	1.51682e-23	6	IER3
4.68432e-19	0.261867	0.303	0.242	9.44265e-15	6	SLC25A37
